# Supplementary material for: University Students’ Mental Health and Well-Being during the COVID-19 Pandemic: Findings from the UniCoVac Qualitative Study
Source: Int J Environ Res Public Health. 2022 Jul 30;19(15):9322. doi: 10.3390/ijerph19159322 (PMC9367732; doi:10.3390/ijerph19159322)
Supplement: Supplementary file 1 [file ijerph-19-09322-s001.zip]

Archive with 1 entries (1 files):
- ijerph-1846998-supplementary.pdf
